# Supplementary material for: Esophageal Microbiome in Eosinophilic Esophagitis
Source: PLoS One. 2015 May 28;10(5):e0128346. doi: 10.1371/journal.pone.0128346 (PMC4447451; doi:10.1371/journal.pone.0128346)
Supplement: S1 Table — The number of subjects positive for each taxon, proportion of positive subjects, and median relative abundance for positive subjects is reported. (XLSX) [file pone.0128346.s001.xlsx]

## Sheet: Normal_Untreated
	Normal			EoE Untreated
OTU	m1	p1	med1	m2	p2	med2	chi**2	P-Value	-Log(P-Value)
Actinobacteria/Actinobacteria/Actinobacteridae/Actinomycetales/Actinomycineae/Actinomycetaceae/Actinomyces	14	0.56	0.24132	2	0.181818	0.93382	4.84706	0.0886081	1.05253
Bacteria/"Actinobacteria"/Actinobacteria/Actinobacteridae/Actinomycetales/Corynebacterineae/Corynebacteriaceae/Corynebacterium	3	0.12	0.19305	0	0		0.297521	0.861776	0.0646058
Bacteria/"Actinobacteria"/Actinobacteria/Actinobacteridae/Actinomycetales/Micrococcineae/Micrococcaceae/Rothia	14	0.56	0.41521	6	0.545455	0.447276	0.137755	0.933441	0.0299131
Bacteria/"Actinobacteria"/Actinobacteria/Actinobacteridae/Actinomycetales/Propionibacterineae/Propionibacteriaceae/Luteococcus	1	0.04	0.0994036	0	0		0	1	0
Bacteria/"Actinobacteria"/Actinobacteria/Actinobacteridae/Actinomycetales/Propionibacterineae/Propionibacteriaceae/Propionibacterium	2	0.08	0.153413	1	0.0909091	0.892857	0.375	0.829029	0.0814302
Bacteria/"Actinobacteria"/Actinobacteria/Actinobacteridae/Actinomycetales/Propionibacterineae/Propionibacteriaceae/Tessaracoccus	1	0.04	0.168919	0	0		0	1	0
Bacteria/"Actinobacteria"/Actinobacteria/Coriobacteridae/Coriobacteriales/"Coriobacterineae"/Coriobacteriaceae/Atopobium	9	0.36	0.33389	2	0.181818	0.161869	1.58247	0.453285	0.343629
Bacteria/"Actinobacteria"/Actinobacteria/Rubrobacteridae/Rubrobacterales/"Rubrobacterineae"/Rubrobacteraceae/Rubrobacter	1	0.04	0.117233	0	0		0	1	0
Bacteria/"Bacteroidetes"/"Bacteroidia"/"Bacteroidales"/"Porphyromonadaceae"/Porphyromonas	19	0.76	2.76596	10	0.909091	3.52883	0.404822	0.816759	0.0879059
Bacteria/"Bacteroidetes"/"Bacteroidia"/"Bacteroidales"/"Porphyromonadaceae"/Tannerella	1	0.04	0.225734	0	0		0	1	0
Bacteria/"Bacteroidetes"/"Bacteroidia"/"Bacteroidales"/"Prevotellaceae"/Hallella	4	0.16	0.134755	2	0.181818	0.76699	0.482143	0.785785	0.104696
Bacteria/"Bacteroidetes"/"Bacteroidia"/"Bacteroidales"/"Prevotellaceae"/Paraprevotella	1	0.04	0.217077	0	0		0	1	0
Bacteria/"Bacteroidetes"/"Bacteroidia"/"Bacteroidales"/"Prevotellaceae"/Prevotella	25	1	25.5814	11	1	28.331	0.0106143	0.994707	0.00230486
Bacteria/"Bacteroidetes"/"Bacteroidia"/"Bacteroidales"/"Prevotellaceae"/Xylanibacter	3	0.12	0.283607	2	0.181818	0.127597	0.0833333	0.959189	0.0180956
Bacteria/"Bacteroidetes"/"Sphingobacteria"/"Sphingobacteriales"/"Chitinophagaceae"/Flavisolibacter	1	0.04	0.0586854	0	0		0	1	0
Bacteria/"Bacteroidetes"/Flavobacteria/"Flavobacteriales"/Flavobacteriaceae/Capnocytophaga	12	0.48	0.21759	4	0.363636	0.230056	0.172094	0.917551	0.0373696
Bacteria/"Bacteroidetes"/Flavobacteria/"Flavobacteriales"/Flavobacteriaceae/Elizabethkingia	2	0.08	0.0874615	0	0		0.0308021	0.984717	0.0066886
Bacteria/"Bacteroidetes"/Flavobacteria/"Flavobacteriales"/Flavobacteriaceae/Kaistella	3	0.12	0.166945	0	0		0.297521	0.861776	0.0646058
Bacteria/"Bacteroidetes"/Flavobacteria/"Flavobacteriales"/Flavobacteriaceae/Weeksella	1	0.04	0.166945	0	0		0	1	0
Bacteria/"Firmicutes"/"Bacilli"/"Lactobacillales"/"Aerococcaceae"/Abiotrophia	9	0.36	0.217077	1	0.0909091	0.25974	1.70018	0.427377	0.369189
Bacteria/"Firmicutes"/"Bacilli"/"Lactobacillales"/"Carnobacteriaceae"/Dolosigranulum	1	0.04	0.117233	0	0		0	1	0
Bacteria/"Firmicutes"/"Bacilli"/"Lactobacillales"/"Carnobacteriaceae"/Granulicatella	22	0.88	1.02026	8	0.727273	0.82848	0.511834	0.774206	0.111143
Bacteria/"Firmicutes"/"Bacilli"/"Lactobacillales"/"Enterococcaceae"/Pilibacter	1	0.04	0.102564	0	0		0	1	0
Bacteria/"Firmicutes"/"Bacilli"/"Lactobacillales"/Lactobacillaceae/Lactobacillus	1	0.04	0.0994036	0	0		0	1	0
Bacteria/"Firmicutes"/"Bacilli"/"Lactobacillales"/Streptococcaceae/Streptococcus	25	1	35.3043	11	1	32.5287	0.0106143	0.994707	0.00230486
Bacteria/"Firmicutes"/"Bacilli"/Bacillales/"Staphylococcaceae"/Gemella	23	0.92	0.824176	8	0.727273	0.740242	1.05957	0.588731	0.230083
Bacteria/"Firmicutes"/"Bacilli"/Bacillales/"Staphylococcaceae"/Staphylococcus	2	0.08	0.157245	0	0		0.0308021	0.984717	0.0066886
Bacteria/"Firmicutes"/"Clostridia"/Clostridiales/"Eubacteriaceae"/Anaerofustis	1	0.04	0.0723589	0	0		0	1	0
Bacteria/"Firmicutes"/"Clostridia"/Clostridiales/"Eubacteriaceae"/Eubacterium	2	0.08	0.135742	0	0		0.0308021	0.984717	0.0066886
Bacteria/"Firmicutes"/"Clostridia"/Clostridiales/"Lachnospiraceae"/Catonella	6	0.24	0.189164	0	0		1.67564	0.432653	0.36386
Bacteria/"Firmicutes"/"Clostridia"/Clostridiales/"Lachnospiraceae"/Moryella	4	0.16	0.143076	1	0.0909091	0.696864	1.12584	0.569542	0.244474
Bacteria/"Firmicutes"/"Clostridia"/Clostridiales/"Lachnospiraceae"/Oribacterium	17	0.68	0.289436	5	0.454545	0.434783	2.02593	0.363141	0.439924
Bacteria/"Firmicutes"/"Clostridia"/Clostridiales/"Lachnospiraceae"/Syntrophococcus	1	0.04	0.19305	0	0		0	1	0
Bacteria/"Firmicutes"/"Clostridia"/Clostridiales/"Peptostreptococcaceae"/Filifactor	3	0.12	0.102564	2	0.181818	0.580119	0.75	0.687289	0.16286
Bacteria/"Firmicutes"/"Clostridia"/Clostridiales/"Peptostreptococcaceae"/Peptostreptococcus	4	0.16	0.1842	2	0.181818	0.14442	0.0535714	0.97357	0.0116329
Bacteria/"Firmicutes"/"Clostridia"/Clostridiales/IncertaeSedisXI/Parvimonas	6	0.24	0.184553	3	0.272727	0.742942	2.01667	0.364827	0.437914
Bacteria/"Firmicutes"/"Clostridia"/Clostridiales/IncertaeSedisXI/Peptoniphilus	0	0		1	0.0909091	0.892857	0.183273	0.912437	0.0397972
Bacteria/"Firmicutes"/"Clostridia"/Clostridiales/Veillonellaceae/Centipeda	2	0.08	0.139503	0	0		0.0308021	0.984717	0.0066886
Bacteria/"Firmicutes"/"Clostridia"/Clostridiales/Veillonellaceae/Dialister	4	0.16	0.196415	0	0		0.691364	0.707738	0.150128
Bacteria/"Firmicutes"/"Clostridia"/Clostridiales/Veillonellaceae/Megasphaera	7	0.28	0.506757	3	0.272727	0.297177	0.467532	0.791547	0.101523
Bacteria/"Firmicutes"/"Clostridia"/Clostridiales/Veillonellaceae/Selenomonas	2	0.08	0.134161	0	0		0.0308021	0.984717	0.0066886
Bacteria/"Firmicutes"/"Clostridia"/Clostridiales/Veillonellaceae/Veillonella	25	1	8.78378	11	1	3.48432	4.10536	0.128391	0.891467
Bacteria/"Firmicutes"/"Erysipelotrichi"/"Erysipelotrichales"/Erysipelotrichaceae/Bulleidia	1	0.04	0.0994036	0	0		0	1	0
Bacteria/"Firmicutes"/"Erysipelotrichi"/"Erysipelotrichales"/Erysipelotrichaceae/Solobacterium	13	0.52	0.242131	6	0.545455	0.417226	0.232692	0.890167	0.0505285
Bacteria/"Fusobacteria"/"Fusobacteria"/"Fusobacteriales"/"Fusobacteriaceae"/Fusobacterium	22	0.88	2.71854	11	1	2.67857	0.300802	0.860363	0.0653184
Bacteria/"Fusobacteria"/"Fusobacteria"/"Fusobacteriales"/"Leptotrichiaceae"/Leptotrichia	17	0.68	0.33389	5	0.454545	0.519481	1.12362	0.570175	0.243992
Bacteria/"Fusobacteria"/"Fusobacteria"/"Fusobacteriales"/"Leptotrichiaceae"/Sneathia	1	0.04	6.82927	0	0		0	1	0
Bacteria/"Fusobacteria"/"Fusobacteria"/"Fusobacteriales"/"Leptotrichiaceae"/Streptobacillus	7	0.28	1.53453	2	0.181818	2.86753	0.0650649	0.967991	0.0141287
Bacteria/"Proteobacteria"/Betaproteobacteria/Burkholderiales/Burkholderiales_incertae_sedis/Methylibium	1	0.04	0.331126	0	0		0	1	0
Bacteria/"Proteobacteria"/Betaproteobacteria/Burkholderiales/Comamonadaceae/Schlegelella	3	0.12	0.337838	2	0.181818	0.243372	0.0833333	0.959189	0.0180956
Bacteria/"Proteobacteria"/Betaproteobacteria/Neisseriales/Neisseriaceae/Kingella	4	0.16	0.330992	2	0.181818	0.212607	0.482143	0.785785	0.104696
Bacteria/"Proteobacteria"/Betaproteobacteria/Neisseriales/Neisseriaceae/Neisseria	18	0.72	1.19186	10	0.909091	2.54611	1.64168	0.440063	0.356485
Bacteria/"Proteobacteria"/Betaproteobacteria/Neisseriales/Neisseriaceae/Simonsiella	1	0.04	0.188324	0	0		0	1	0
Bacteria/"Proteobacteria"/Betaproteobacteria/Neisseriales/Neisseriaceae/Vitreoscilla	1	0.04	0.0994036	0	0		0	1	0
Bacteria/"Proteobacteria"/Epsilonproteobacteria/Campylobacterales/Campylobacteraceae/Campylobacter	13	0.52	0.331126	5	0.454545	0.344828	2.35391e-32	1	0
Bacteria/"Proteobacteria"/Gammaproteobacteria/"Enterobacteriales"/Enterobacteriaceae/Citrobacter	0	0		1	0.0909091	0.140252	0.183273	0.912437	0.0397972
Bacteria/"Proteobacteria"/Gammaproteobacteria/Cardiobacteriales/Cardiobacteriaceae/Cardiobacterium	1	0.04	0.173913	0	0		0	1	0
Bacteria/"Proteobacteria"/Gammaproteobacteria/Pasteurellales/Pasteurellaceae/Actinobacillus	7	0.28	0.173913	3	0.272727	0.348432	1.2987	0.522385	0.282009
Bacteria/"Proteobacteria"/Gammaproteobacteria/Pasteurellales/Pasteurellaceae/Aggregatibacter	14	0.56	0.85691	7	0.636364	0.445765	0.739826	0.690795	0.160651
Bacteria/"Proteobacteria"/Gammaproteobacteria/Pasteurellales/Pasteurellaceae/Bibersteinia	5	0.2	0.168919	4	0.363636	0.311485	1.12773	0.569006	0.244883
Bacteria/"Proteobacteria"/Gammaproteobacteria/Pasteurellales/Pasteurellaceae/Haemophilus	25	1	2.52347	11	1	9.68188	6.11381	0.0470331	1.3276
Bacteria/"Proteobacteria"/Gammaproteobacteria/Pasteurellales/Pasteurellaceae/Nicoletella	1	0.04	0.0994036	1	0.0909091	0.348432	0	1	0
Bacteria/"Proteobacteria"/Gammaproteobacteria/Pasteurellales/Pasteurellaceae/Pasteurella	25	1	3.28032	11	1	2.07792	0.029484	0.985366	0.00640238
Bacteria/"Proteobacteria"/Gammaproteobacteria/Pasteurellales/Pasteurellaceae/Phocoenobacter	6	0.24	0.183863	3	0.272727	0.280505	0.15	0.927743	0.0325721
Bacteria/"Proteobacteria"/Gammaproteobacteria/Pseudomonadales/Moraxellaceae/Acinetobacter	1	0.04	0.521739	0	0		0	1	0
Bacteria/"Proteobacteria"/Gammaproteobacteria/Pseudomonadales/Moraxellaceae/Moraxella	3	0.12	0.255754	0	0		0.297521	0.861776	0.0646058
Bacteria/"Proteobacteria"/Gammaproteobacteria/Pseudomonadales/Pseudomonadaceae/Pseudomonas	1	0.04	0.274725	0	0		0	1	0
Bacteria/"Spirochaetes"/Spirochaetes/Spirochaetales/Spirochaetaceae/Treponema	5	0.2	0.117233	3	0.272727	0.297177	1.42456	0.490525	0.309339
Bacteria/"Tenericutes"/Mollicutes/Mycoplasmatales/Mycoplasmataceae/Mycoplasma	1	0.04	0.255754	0	0		0	1	0
Bacteria/TM7/TM7_genera_incertae_sedis	8	0.32	0.23426	0	0		2.86364	0.238874	0.621831
m1= number of normal individual; p1= proportion of normal individuals; med1= median relative abundance for normal subjects
m2= number of EoE untreated individuals; p2= proportion of EoE untreated individuals; med2= median relative abundance for EoE untreated individuals
