# Supplementary material for: Esophageal Microbiome in Eosinophilic Esophagitis
Source: PLoS One. 2015 May 28;10(5):e0128346. doi: 10.1371/journal.pone.0128346 (PMC4447451; doi:10.1371/journal.pone.0128346)
Supplement: S2 Table — The number of subjects positive for each taxon, proportion of positive subjects, and median relative abundance for positive subjects is reported. (XLSX) [file pone.0128346.s002.xlsx]

## Sheet: Denver_Chicago
	Aurora			Chicago
OTU	m1	p1	med1	m2	p2	med2	chi**2	P-Value	-Log(P-Value)
Actinobacteria/Actinobacteria/Actinobacteridae/Actinomycetales/Actinomycineae/Actinomycetaceae/Actinomyces	11	0.647059	0.518807	4	0.2	0.341018	6.08602	0.0476911	1.32156
Bacteria/"Actinobacteria"/Actinobacteria/Actinobacteridae/Actinomycetales/Corynebacterineae/Corynebacteriaceae/Corynebacterium	4	0.235294	0.0930835	1	0.05	0.133333	1.47186	0.479059	0.319611
Bacteria/"Actinobacteria"/Actinobacteria/Actinobacteridae/Actinomycetales/Micrococcineae/Micrococcaceae/Rothia	15	0.882353	0.732984	11	0.55	0.433839	4.08754	0.129539	0.887598
Bacteria/"Actinobacteria"/Actinobacteria/Actinobacteridae/Actinomycetales/Propionibacterineae/Propionibacteriaceae/Propionibacterium	3	0.176471	0.129702	0	0		1.83746	0.399025	0.399
Bacteria/"Actinobacteria"/Actinobacteria/Actinobacteridae/Bifidobacteriales/Bifidobacteriaceae/Scardovia	1	0.0588235	0.194553	0	0		0.00680147	0.996605	0.00147692
Bacteria/"Actinobacteria"/Actinobacteria/Coriobacteridae/Coriobacteriales/"Coriobacterineae"/Coriobacteriaceae/Atopobium	9	0.529412	0.348432	6	0.3	0.159129	3.69871	0.157338	0.803165
Bacteria/"Bacteroidetes"/"Bacteroidia"/"Bacteroidales"/"Porphyromonadaceae"/Porphyromonas	17	1	3.6965	18	0.9	2.94239	1.32148	0.516468	0.286956
Bacteria/"Bacteroidetes"/"Bacteroidia"/"Bacteroidales"/"Porphyromonadaceae"/Proteiniphilum	1	0.0588235	0.088968	0	0		0.00680147	0.996605	0.00147692
Bacteria/"Bacteroidetes"/"Bacteroidia"/"Bacteroidales"/"Porphyromonadaceae"/Tannerella	1	0.0588235	0.088968	1	0.05	0.133333	0	1	0
Bacteria/"Bacteroidetes"/"Bacteroidia"/"Bacteroidales"/"Prevotellaceae"/Hallella	3	0.176471	0.44484	0	0		1.83746	0.399025	0.399
Bacteria/"Bacteroidetes"/"Bacteroidia"/"Bacteroidales"/"Prevotellaceae"/Prevotella	17	1	28.9199	20	1	11.9553	8.29435	0.015809	1.8011
Bacteria/"Bacteroidetes"/"Bacteroidia"/"Bacteroidales"/"Prevotellaceae"/Xylanibacter	4	0.235294	0.127597	0	0		3.11817	0.210329	0.677101
Bacteria/"Bacteroidetes"/Flavobacteria/"Flavobacteriales"/Flavobacteriaceae/Capnocytophaga	10	0.588235	0.340252	4	0.2	0.338313	4.37375	0.112267	0.949747
Bacteria/"Bacteroidetes"/Flavobacteria/"Flavobacteriales"/Flavobacteriaceae/Kaistella	0	0		1	0.05	0.149925	0	1	0
Bacteria/"Bacteroidetes"/Flavobacteria/"Flavobacteriales"/Flavobacteriaceae/Stenothermobacter	1	0.0588235	0.0391389	0	0		0.00680147	0.996605	0.00147692
Bacteria/"Deferribacteres"/Deferribacteres/Deferribacterales/Deferribacteraceae/Flexistipes	1	0.0588235	0.088968	0	0		0.00680147	0.996605	0.00147692
Bacteria/"Firmicutes"/"Bacilli"/"Lactobacillales"/"Aerococcaceae"/Abiotrophia	7	0.411765	0.167785	3	0.15	0.259067	2.05521	0.357863	0.446283
Bacteria/"Firmicutes"/"Bacilli"/"Lactobacillales"/"Carnobacteriaceae"/Granulicatella	15	0.882353	1.4	15	0.75	1.73536	0.654664	0.720844	0.142158
Bacteria/"Firmicutes"/"Bacilli"/"Lactobacillales"/"Enterococcaceae"/Pilibacter	1	0.0588235	0.088968	0	0		0.00680147	0.996605	0.00147692
Bacteria/"Firmicutes"/"Bacilli"/"Lactobacillales"/Lactobacillaceae/Lactobacillus	1	0.0588235	0.100908	0	0		0.00680147	0.996605	0.00147692
Bacteria/"Firmicutes"/"Bacilli"/"Lactobacillales"/Streptococcaceae/Streptococcus	17	1	32.5287	20	1	50.8141	8.29435	0.015809	1.8011
Bacteria/"Firmicutes"/"Bacilli"/Bacillales/"Staphylococcaceae"/Gemella	16	0.941176	0.739736	17	0.85	0.650759	1.11011	0.574041	0.241057
Bacteria/"Firmicutes"/"Bacilli"/Bacillales/"Staphylococcaceae"/Staphylococcus	1	0.0588235	0.389105	0	0		0.00680147	0.996605	0.00147692
Bacteria/"Firmicutes"/"Clostridia"/Clostridiales/"Eubacteriaceae"/Eubacterium	3	0.176471	0.104712	1	0.05	0.21692	0.494859	0.780805	0.107457
Bacteria/"Firmicutes"/"Clostridia"/Clostridiales/"Lachnospiraceae"/Catonella	4	0.235294	0.272101	1	0.05	0.259067	1.47186	0.479059	0.319611
Bacteria/"Firmicutes"/"Clostridia"/Clostridiales/"Lachnospiraceae"/Moryella	3	0.176471	0.088968	1	0.05	0.149925	0.494859	0.780805	0.107457
Bacteria/"Firmicutes"/"Clostridia"/Clostridiales/"Lachnospiraceae"/Oribacterium	9	0.529412	0.201816	5	0.25	0.434783	2.84894	0.240635	0.618641
Bacteria/"Firmicutes"/"Clostridia"/Clostridiales/"Peptostreptococcaceae"/Filifactor	4	0.235294	0.324375	0	0		3.11817	0.210329	0.677101
Bacteria/"Firmicutes"/"Clostridia"/Clostridiales/"Peptostreptococcaceae"/Peptostreptococcus	8	0.470588	0.200908	2	0.1	0.258072	4.67479	0.0965787	1.01512
Bacteria/"Firmicutes"/"Clostridia"/Clostridiales/IncertaeSedisXI/Parvimonas	7	0.411765	0.605449	4	0.2	0.199851	7.59802	0.0223929	1.64989
Bacteria/"Firmicutes"/"Clostridia"/Clostridiales/IncertaeSedisXI/Peptoniphilus	1	0.0588235	0.892857	0	0		0.00680147	0.996605	0.00147692
Bacteria/"Firmicutes"/"Clostridia"/Clostridiales/IncertaeSedisXIII/Mogibacterium	1	0.0588235	0.100908	0	0		0.00680147	0.996605	0.00147692
Bacteria/"Firmicutes"/"Clostridia"/Clostridiales/Veillonellaceae/Centipeda	1	0.0588235	0.129702	0	0		0.00680147	0.996605	0.00147692
Bacteria/"Firmicutes"/"Clostridia"/Clostridiales/Veillonellaceae/Dialister	2	0.117647	0.150454	1	0.05	0.108108	0.396605	0.820122	0.0861216
Bacteria/"Firmicutes"/"Clostridia"/Clostridiales/Veillonellaceae/Megasphaera	10	0.588235	0.323414	6	0.3	0.212313	2.19112	0.334353	0.475795
Bacteria/"Firmicutes"/"Clostridia"/Clostridiales/Veillonellaceae/Selenomonas	2	0.117647	0.176076	0	0		0.718624	0.698157	0.156047
Bacteria/"Firmicutes"/"Clostridia"/Clostridiales/Veillonellaceae/Veillonella	17	1	9.39691	20	1	3.97022	2.18475	0.335419	0.474413
Bacteria/"Firmicutes"/"Erysipelotrichi"/"Erysipelotrichales"/Erysipelotrichaceae/Solobacterium	9	0.529412	0.504541	10	0.5	0.410156	0.00166667	0.999167	0.000361912
Bacteria/"Fusobacteria"/"Fusobacteria"/"Fusobacteriales"/"Fusobacteriaceae"/Fusobacterium	17	1	3.3557	18	0.9	1.26845	9.4936	0.00867944	2.06151
Bacteria/"Fusobacteria"/"Fusobacteria"/"Fusobacteriales"/"Leptotrichiaceae"/Leptotrichia	9	0.529412	0.742942	9	0.45	0.353774	3.1419	0.207848	0.682255
Bacteria/"Fusobacteria"/"Fusobacteria"/"Fusobacteriales"/"Leptotrichiaceae"/Streptobacillus	3	0.176471	0.259403	3	0.15	1.95228	0.190476	0.909156	0.0413614
Bacteria/"Proteobacteria"/Betaproteobacteria/Burkholderiales/Burkholderiales_incertae_sedis/Methylibium	1	0.0588235	0.0391389	0	0		0.00680147	0.996605	0.00147692
Bacteria/"Proteobacteria"/Betaproteobacteria/Burkholderiales/Comamonadaceae/Schlegelella	2	0.117647	0.349041	2	0.1	0.137932	1.35	0.509156	0.293149
Bacteria/"Proteobacteria"/Betaproteobacteria/Neisseriales/Neisseriaceae/Bergeriella	1	0.0588235	0.100908	1	0.05	0.133333	0	1	0
Bacteria/"Proteobacteria"/Betaproteobacteria/Neisseriales/Neisseriaceae/Kingella	6	0.352941	0.382262	5	0.25	0.276625	0.778592	0.677534	0.169069
Bacteria/"Proteobacteria"/Betaproteobacteria/Neisseriales/Neisseriaceae/Neisseria	16	0.941176	1.68985	15	0.75	4	2.81546	0.244698	0.61137
Bacteria/"Proteobacteria"/Epsilonproteobacteria/Campylobacterales/Campylobacteraceae/Campylobacter	11	0.647059	0.344828	9	0.45	0.232019	1.03571	0.595797	0.224902
Bacteria/"Proteobacteria"/Gammaproteobacteria/"Enterobacteriales"/Enterobacteriaceae/Citrobacter	1	0.0588235	0.140252	0	0		0.00680147	0.996605	0.00147692
Bacteria/"Proteobacteria"/Gammaproteobacteria/Pasteurellales/Pasteurellaceae/Actinobacillus	4	0.235294	0.287147	8	0.4	0.967216	1.09424	0.578612	0.237612
Bacteria/"Proteobacteria"/Gammaproteobacteria/Pasteurellales/Pasteurellaceae/Aggregatibacter	15	0.882353	0.445765	10	0.5	0.282479	7.18743	0.027496	1.56073
Bacteria/"Proteobacteria"/Gammaproteobacteria/Pasteurellales/Pasteurellaceae/Bibersteinia	7	0.411765	0.280505	1	0.05	0.342466	5.12233	0.0772148	1.1123
Bacteria/"Proteobacteria"/Gammaproteobacteria/Pasteurellales/Pasteurellaceae/Haemophilus	17	1	4.47761	20	1	6.14381	1.17051	0.556964	0.254173
Bacteria/"Proteobacteria"/Gammaproteobacteria/Pasteurellales/Pasteurellaceae/Nicoletella	4	0.235294	0.197276	0	0		3.11817	0.210329	0.677101
Bacteria/"Proteobacteria"/Gammaproteobacteria/Pasteurellales/Pasteurellaceae/Pasteurella	16	0.941176	1.58397	19	0.95	1.39535	1.15817	0.560411	0.251493
Bacteria/"Proteobacteria"/Gammaproteobacteria/Pasteurellales/Pasteurellaceae/Phocoenobacter	5	0.294118	0.280505	3	0.15	0.138313	1.85857	0.394836	0.403584
Bacteria/"Proteobacteria"/Gammaproteobacteria/Pseudomonadales/Moraxellaceae/Moraxella	2	0.117647	0.144484	0	0		0.718624	0.698157	0.156047
Bacteria/"Proteobacteria"/Gammaproteobacteria/Pseudomonadales/Pseudomonadaceae/Pseudomonas	1	0.0588235	0.167785	1	0.05	0.21692	0	1	0
Bacteria/"Spirochaetes"/Spirochaetes/Spirochaetales/Spirochaetaceae/Treponema	4	0.235294	0.237556	0	0		3.11817	0.210329	0.677101
Bacteria/SR1/SR1_genera_incertae_sedis	1	0.0588235	0.088968	0	0		0.00680147	0.996605	0.00147692
Bacteria/TM7/TM7_genera_incertae_sedis	4	0.235294	0.201309	3	0.15	0.117925	0.0883824	0.956771	0.019192
m1= number of individuals from Aurora; p1= proportion of individuals from Aurora; med1= median relative abundance for subjects from Aurora
m2= number of individuals from Chicago; p2= proportion of individuals from Chicago; med2= median relative abundance for subjects from Chicago
